# Supplementary material for: Protein Profiling of Preeclampsia Placental Tissues
Source: PLoS One. 2014 Nov 13;9(11):e112890. doi: 10.1371/journal.pone.0112890 (PMC4231077; doi:10.1371/journal.pone.0112890)
Supplement: File S1 — Normalized data for the Protein Pathway Array. (DOCX) [file pone.0112890.s002.docx]

## Sheet: Preterm PE vs Preterm control
Group	number	sample name	p-PKCα	Stat1	MetRS	MAPK(Erk1/2)	p-PKC α/βII	p-PKCδ	p-Stat3	CyclinD1	cdc25B	EGFR	cdk2	14-3-3β	cPKCα	PCNA	Rap1	β-catenin	AKT	Erk1/2	Bcl-2	HSP90	Notch4	Calretinin	Bcl-6	cdc42	NFkB p65	PTEN	Vimentin	E-cadherin	WT1	IL-1β	CREB	Factor XIII B	ICAM-1	PSM	Endoglin	TFIIH p89	stat 3	PDEF	c-IAP2	Bcl-xL	Nox4	flt-1	PAPP-A	Ebi3	HtrA	Tie-1	Annexin XI
Preterm control	1	P1M	4833.52	222.2	372.225	2704.73	310.487	498.006	930.317	6893.23	11294.9	4239.81	40543.9	4762.06	15780.6	1572.53	15078.8	9257.55	5924.67	14362.1	3863.3	115.057	1078.46	714.839	1574.19	362.408	2207.04	168.658	6495.37	6967.9	4660.97	155.22	831.08	1068.83	25260.8	3104.59	6976.73	14111.7	2244	12989.9	2973.02	9350.33	5742.12	5.95882	6095.75	5.95882	32.3678	3467.79	21123.7
Preterm control	2	P2M	4676.4	1070.5	295.176	2599.54	313.251	1232.93	1982.61	10944.3	16345.9	7416.88	39234.5	2725.28	15552.1	3493.99	20317.1	1882.79	6603.55	9459.67	3022.97	124.725	828.858	703.497	753.826	956.236	4717.23	299.789	4442.31	3339.52	7171.59	186.139	4234.88	1211.97	12199.4	384.353	8423.55	14281.1	3196.24	10429.2	3041.91	10696.5	6399.52	1839.22	9640.88	2.45681	649.407	1065.31	17787.3
Preterm control	3	P3M	5043.21	1203.31	154.315	1178.6	405.56	1553.61	556	6250.4	24409.9	2186.58	22701.7	3282.3	20064.5	3266.84	16549	1405.39	3316.72	17069.8	1014.23	349.264	842.125	1729.99	1676.6	645.138	2119.53	789.275	6482.8	6432.43	4346.42	367.983	1902.8	855.102	16314.4	3000.11	7567.12	14431	3066.53	6537.8	2673.44	9114.17	4793.69	345.722	17641.2	409.359	458.731	356.998	16411.1
Preterm control	4	P4M	5434.93	735.825	653.345	12858.5	2716.79	6348.48	847.641	6420.74	13848.3	6387.19	32224	3164.17	15556.6	10648.1	15419.1	2143.35	4454.99	8093.66	8739.5	1.36662	339.154	1636.26	625.581	4.2869	1142.09	194.404	399.696	4984.29	8945.04	114.249	2922.71	416.939	19156.8	4911.21	5683.25	15443.8	2246.36	9774.66	3412.16	8193.65	10566.3	885.725	7383.5	187.176	177.315	4366.76	11061.2
Preterm control	5	P5M	4701.74	921.339	1205.28	11600.2	713.727	7019.09	607.869	5650.28	14609.7	8042.85	21738.7	6607.82	16026.9	13871	12370	2365.16	5465.94	9294.36	7987	2.36652	1358.79	1392.53	1901.12	233.333	2351.74	525.134	4813.44	8045.5	4567.03	180.471	1215.53	680.87	24765	4367.36	4982.92	9548.08	2525.34	7786.14	2218.65	13147.5	3820.34	914.78	20675.3	250.06	427.853	5481.61	19375.6
Preterm control	6	P6M	5104.89	2802.85	254.877	2805.43	636.577	1251.27	1136.65	8346.36	14066.1	11813.8	26402	5554.43	13589.5	4630.88	14851.5	5582.11	6621.61	9883.96	6410.47	455.334	1506.74	275.257	144.638	467.378	7711.84	153.501	506.538	15386.2	14829.5	53.6418	4307.06	693.705	16174.7	5338.67	6620.92	9164.05	4968.44	6348.65	6869.49	10609.7	5813.11	5229.31	12286.3	604.548	691.47	2128.33	21630.2
Preterm control	7	P7M	3248.08	93.1156	144.96	224.503	48.7439	1528.02	1366.94	12447.8	16632.7	6962.9	24222.4	6610.64	9725.66	7511.15	16634.5	543.293	1231.27	13625.6	4062.01	290.037	360.007	803.978	617.315	32.2506	5194.51	640.309	1013.04	4479.52	4822.8	613.617	5650.03	851.559	18699.4	10953.8	3762.21	8300.79	374.595	8433.6	6044.32	6061.59	7980.57	714.633	15816.7	468.465	116.671	2770.79	11093.5
Preterm control	8	P8M	6072.61	1857.69	0.501572	384.578	217.328	927.388	872.272	5947.49	13991.8	6776.97	30938.6	6771.08	17828.8	3283.97	11100.3	5836.05	7360.48	12463	4255.72	152.215	1621.71	281.555	89.3155	142.407	3739.37	295.196	9110.73	9736.73	3472.36	143.627	4014.78	1508.62	11770.5	5679.53	4155.81	15702.9	4273.95	9284.11	7339.26	7764.83	10466.3	2418.41	13475	9.3642	297.467	2833.02	15729.7
Preterm control	9	P9M	5435.33	735.874	652.885	12858.9	2716.48	6347.93	847.195	7797.32	12646.4	12847.7	31525.5	12170.3	15621.5	5468.26	16506.5	3634.66	5147.63	10159.3	1336.85	716.866	3043.02	772.594	828.648	4060.94	3091.59	550.655	1636.71	8650.44	4343.58	450.542	3458.42	1895.63	24403	4250.1	4012.01	14024.6	2587.11	14148	4355.57	14713.6	3569.09	367.753	6664.38	857.307	26.0803	4010.5	21626.4
Preterm control	10	P10M	4702.57	921.529	1204.44	11602.7	713.188	7017.44	604.863	8560.21	13079.3	10453.2	25202.3	11934.9	13895.7	6857.77	17003.3	6819.7	5361.73	15336.4	1418.88	954.572	3543.92	646.306	1006.16	3702.56	4098.53	469.177	1818.02	9492.49	3503.23	248.809	4192.76	1698.7	20272.6	3060.25	2997.56	10609	2617.57	9461.96	2552.68	10308.8	1649.78	2122.24	13492	91.7244	117.206	3073.84	15033.4
Preterm control	11	P11M	6449.18	559.879	1909.03	11996.9	2914.17	6922.6	1193.72	9805.15	20538.4	7377.73	25305.3	11712.1	16607	3701.89	20293.5	5939.19	3854.62	10494.3	1465.79	927.707	2254.76	771.778	570.331	986.27	2787.7	485.002	2575.73	8371.15	3836.81	219.18	3544.21	888.033	17798.7	4363.72	4986.35	12758.5	2439.34	8446.93	3132.25	12801.1	3752.52	854.789	10291.7	258.918	333.508	2711.37	6663.36
Preterm control	12	P12M	4076.46	532.453	1059.23	16827.5	2474.53	4971.22	1240.94	9891.43	17742.1	5447.12	33039.4	5009.44	19742.6	2490.1	19777.8	2603.89	5388.71	16036.3	2191.77	325.454	2098.34	916.725	804.32	3546.53	2268.24	583.397	8656.24	9192.13	1687.85	287.301	2502.01	865.534	14538.3	1879.02	5386.41	9708.29	1586.81	10435.3	1633.32	7178.94	2669.82	158.685	24201.2	428.124	165.298	3496.17	7615.21
Preterm control	13	P13M	4427.78	249.582	1174.15	16786.7	1624.27	5027.08	1084	10828.2	19758.1	5755.88	34952.5	7877.57	15063.6	4233.04	18433.5	2473.77	4014.9	15530.6	1135.34	530.171	1231.6	592.891	526.104	3592.67	3462.57	458.929	2356.41	5475.64	1197.42	693.601	4987.73	628.543	13945.5	4270.42	5605.93	7768.62	779.445	9337.87	2263.99	7445.18	2279.01	6.31078	20971.6	991.264	87.3086	1508.84	26329.6
Preterm control	14	P14M	4402.88	850.137	2193.41	11521.8	933.395	909.883	6650.93	9643.6	17617.6	6455.57	36026.9	4657.32	15873.1	5885.12	15580.5	2222.31	3329.67	14149	1360.7	470.892	2083.37	1383.56	1620.93	1894.64	4702.01	360.983	2365.08	8054.13	610.112	311.071	5313.16	1070.7	25266.1	3102.83	6978.52	14104.9	2236.17	12986.9	2981.86	9351.53	3803.95	193.506	31967.7	2594.37	125.492	1237.28	26906.9
Preterm control	15	P15M	3944.59	1167.48	1795.77	15697.5	1185.44	625.663	3518.21	9914.55	16093.4	10524.5	29875.1	7771.79	12629.3	6482.6	13392	3986.28	5407.89	16916.1	1862.81	528.588	2272.08	528.793	495.017	1786.72	2613.14	246.039	3672.47	6472.62	2277.97	338.352	3372.86	1553.37	25327.7	4718.45	6698.92	12012.5	3391.04	14326.4	2039.02	7783.54	5137.52	68.5494	25449.3	1341.35	120.458	923.944	13430.9
Preterm control	16	P16M	6104.1	1858.06	0.496043	379.859	214.643	918.041	865.089	7607.12	20221.9	6698.48	31328.5	7546.1	18777.7	5886.32	15890.2	3176.24	4854.1	12031.2	1762.32	95.0386	1566.62	807.659	1052.23	2420.35	1952.88	433.977	5074.88	8315.81	1623.97	277.633	1996.24	1070.39	25261.5	3103.49	6977.99	14109.9	2242.64	12988.5	2974.39	9351.31	7505.97	151.644	12545.4	226.237	149.579	1290.29	26001
Preterm control	17	P17M	4737.26	739.751	2909	11165.6	1774.25	1357.34	6503.49	8898.97	18584.3	9675.74	37611.6	4381.58	19667.9	1131.36	13073.4	3643.93	4557.51	15322.9	690.315	3.08912	863.578	555.414	1083.58	1909.29	3097.93	281.947	11769.3	8387.46	801.336	155.708	3241.46	2045.05	18523.4	9704.87	7746.86	16983.1	3584.88	14673.9	4222.9	10170.1	7051.66	3.23974	27746.1	347.932	15.4812	887.614	33950
Preterm control	18	P18M	5343.9	956.535	2502.5	15117.1	1897.37	1112.32	6116.01	8221.4	19032.4	7079.54	36362.5	5197.12	18811.1	886.612	14505	3632.44	7553.26	14733.9	1142.51	229.116	1128.84	1382.78	1904.74	239.999	2357.86	516.887	4823.62	8043.02	4561.88	171.96	1209.97	2220.59	19408.8	7845.3	8589.63	17559.7	3893.09	16265.3	3182.29	11518	8082.46	58.6785	16138.2	493.323	119.948	1614.52	24042.6
Preterm control	19	P19M	3250.13	93.1825	145.052	224.653	48.7753	1511.53	1350.35	12447.1	16647	6960.43	24215	6608.76	9728.83	7497.66	16661.1	542.975	1231.01	13622	4060.89	290.041	360.285	814.122	622.55	31.8937	5193.69	616.962	999.511	4478.15	4812.16	623.616	5673.38	409.946	19149	4904.58	5667.95	15477.2	2246.36	9785.64	3404.97	8199.86	5646.82	3.52197	25617.4	547.437	12.8341	740.532	30751.3
Preterm control	20	P20M	6104.1	1856.08	0.496317	379.888	214.66	918.111	863.673	5947.49	13991.8	6776.97	30938.6	6771.08	17828.8	3283.97	11100.3	5836.05	7360.48	12463	4255.72	152.215	1621.71	1165.65	667.045	1642.38	2482.19	516.197	6239.07	10407.2	1475.19	278.294	2144.94	679.283	24768	4369.76	4987.45	9538.76	2537.92	7767.23	2230.9	13143.2	6777.07	2.52131	25099.5	2120.39	394.423	1342.3	21975
Preterm control	21	P21M	4356.34	941.698	1161.02	11929.2	1507.57	848.541	3861	7596.05	20229.4	6704.64	31326.6	7540.8	18774	5880.79	15886.1	3183.06	4860	12037.5	1757.37	94.9595	1566.84	616.745	762.668	4736.86	3162.28	485.667	2229.74	11200.5	769.591	228.619	2298.69	1477.62	17923.4	7474.31	13541.7	13876.7	4650.99	9868.18	3143.88	10738.1	4359.22	58.225	30066.4	3329.39	382.349	970.628	17651.5
Preterm control	22	P22M	2619.46	1215.13	2639.9	10611.4	1107.95	477.349	4411.24	9097.54	15791.3	10191.2	38136.1	7937.73	16058	2810.78	14903.1	2635.24	6712.86	12714.7	2172.59	127.586	1502.19	2580.23	893.284	6973.7	2778.25	1258.57	2639.18	9730.58	4506.6	2159.27	3531.81	2680.02	17638.5	5872.25	9805.9	15389.5	4470.28	12364.8	2023.07	11393.3	7861.11	444.441	18578.7	559.73	262.715	1970.81	18649.3
Preterm control	23	P23M	3395.34	1238.82	2020.88	13027.5	2485.35	794.627	4213.11	4745.5	17367.7	9300.98	37427.3	5772.59	17289.6	2692.15	12345.6	8882.13	8484.19	13480.2	1599.34	227.396	1280.72	1271.84	3467.95	1236.22	984.013	163.979	2531.57	20415.2	3049.94	1441.29	1303.37	557.56	13931.8	6484.48	9459.13	13164.8	7406.2	9954.81	4037.44	12852.9	7706.05	1.61776	12843.6	353.252	456.609	851.749	30534.4
Preterm control	24	P24M	4577.14	1315.74	4184.77	11585.6	1028.16	753.602	4667.57	7398.42	14319.8	6749.08	33340.8	6610.01	20964.7	3285.16	16295.9	4778.41	7321.95	15594	1500.58	47.5496	1284.8	1410.99	945.761	4503.1	3377.58	394.794	7986.79	14977.4	683.3	273.316	3242.53	1411.03	17147.6	4242.9	7256.99	15945.7	5952.28	13525	2573.9	9480.88	4235.53	11751.3	9584.66	215.762	301.87	6604.06	34450.2
Preterm control	25	P25M	3800.01	454.89	605.527	13268.6	1074.96	961.775	5301.36	9631.91	17609.7	6456.38	36031.3	4663.16	15872.7	5891.49	15586.3	2222.16	3329.45	14148	1360.61	470.861	2083.23	1710.58	1082.47	4165.58	2070.72	590.837	4302.33	8378.69	2895.75	710.511	3304.62	1887.77	24402	4250.96	4013.77	14022.9	2590.72	14146.2	4355.52	14715.5	6154.29	4822.48	18146.8	886.213	432.792	3385.46	7400.97
Preterm control	26	P26M	4833.52	222.2	372.225	2704.73	310.487	498.006	930.317	6893.23	11294.9	4239.81	40543.9	4762.06	15780.6	1572.53	15078.8	9257.55	5924.67	14362.1	3863.3	115.057	1078.46	714.839	1574.19	362.408	2207.04	168.658	6495.37	6967.9	4660.97	155.22	831.08	1068.83	25260.8	3104.59	6976.73	14111.7	2244	12989.9	2973.02	9350.33	5742.12	5.95882	6095.75	5.95882	32.3678	3467.79	21123.7
Preterm control	27	P27M	5043.21	1203.31	154.315	1178.6	405.56	1553.61	556	6250.4	24409.9	2186.58	22701.7	3282.3	20064.5	3266.84	16549	1405.39	3316.72	17069.8	1014.23	349.264	842.125	1729.99	1676.6	645.138	2119.53	789.275	6482.8	6432.43	4346.42	367.983	1902.8	855.102	16314.4	3000.11	7567.12	14431	3066.53	6537.8	2673.44	9114.17	4793.69	345.722	17641.2	409.359	458.731	356.998	16411.1
Preterm control	28	P28M	4701.74	921.339	1205.28	11600.2	713.727	7019.09	607.869	5650.28	14609.7	8042.85	21738.7	6607.82	16026.9	13871	12370	2365.16	5465.94	9294.36	7987	2.36652	1358.79	1392.53	1901.12	233.333	2351.74	525.134	4813.44	8045.5	4567.03	180.471	1215.53	680.87	24765	4367.36	4982.92	9548.08	2525.34	7786.14	2218.65	13147.5	3820.34	914.78	20675.3	250.06	427.853	5481.61	19375.6
Preterm control	29	P29M	3248.08	93.1156	144.96	224.503	48.7439	1528.02	1366.94	12447.8	16632.7	6962.9	24222.4	6610.64	9725.66	7511.15	16634.5	543.293	1231.27	13625.6	4062.01	290.037	360.007	803.978	617.315	32.2506	5194.51	640.309	1013.04	4479.52	4822.8	613.617	5650.03	851.559	18699.4	10953.8	3762.21	8300.79	374.595	8433.6	6044.32	6061.59	7980.57	714.633	15816.7	468.465	116.671	2770.79	11093.5
Preterm control	30	P30M	5435.33	735.874	652.885	12858.9	2716.48	6347.93	847.195	7797.32	12646.4	12847.7	31525.5	12170.3	15621.5	5468.26	16506.5	3634.66	5147.63	10159.3	1336.85	716.866	3043.02	772.594	828.648	4060.94	3091.59	550.655	1636.71	8650.44	4343.58	450.542	3458.42	1895.63	24403	4250.1	4012.01	14024.6	2587.11	14148	4355.57	14713.6	3569.09	367.753	6664.38	857.307	26.0803	4010.5	21626.4
Preterm control	31	P31M	6449.18	559.879	1909.03	11996.9	2914.17	6922.6	1193.72	9805.15	20538.4	7377.73	25305.3	11712.1	16607	3701.89	20293.5	5939.19	3854.62	10494.3	1465.79	927.707	2254.76	771.778	570.331	986.27	2787.7	485.002	2575.73	8371.15	3836.81	219.18	3544.21	888.033	17798.7	4363.72	4986.35	12758.5	2439.34	8446.93	3132.25	12801.1	3752.52	854.789	10291.7	258.918	333.508	2711.37	6663.36
Preterm control	32	P32M	4427.78	249.582	1174.15	16786.7	1624.27	5027.08	1084	10828.2	19758.1	5755.88	34952.5	7877.57	15063.6	4233.04	18433.5	2473.77	4014.9	15530.6	1135.34	530.171	1231.6	592.891	526.104	3592.67	3462.57	458.929	2356.41	5475.64	1197.42	693.601	4987.73	628.543	13945.5	4270.42	5605.93	7768.62	779.445	9337.87	2263.99	7445.18	2279.01	6.31078	20971.6	991.264	87.3086	1508.84	26329.6
Preterm control	33	P33M	3944.59	1167.48	1795.77	15697.5	1185.44	625.663	3518.21	9914.55	16093.4	10524.5	29875.1	7771.79	12629.3	6482.6	13392	3986.28	5407.89	16916.1	1862.81	528.588	2272.08	528.793	495.017	1786.72	2613.14	246.039	3672.47	6472.62	2277.97	338.352	3372.86	1553.37	25327.7	4718.45	6698.92	12012.5	3391.04	14326.4	2039.02	7783.54	5137.52	68.5494	25449.3	1341.35	120.458	923.944	13430.9
Preterm control	34	P34M	4737.26	739.751	2909	11165.6	1774.25	1357.34	6503.49	8898.97	18584.3	9675.74	37611.6	4381.58	19667.9	1131.36	13073.4	3643.93	4557.51	15322.9	690.315	3.08912	863.578	555.414	1083.58	1909.29	3097.93	281.947	11769.3	8387.46	801.336	155.708	3241.46	2045.05	18523.4	9704.87	7746.86	16983.1	3584.88	14673.9	4222.9	10170.1	7051.66	3.23974	27746.1	347.932	15.4812	887.614	33950
Preterm control	35	P35M	3250.13	93.1825	145.052	224.653	48.7753	1511.53	1350.35	12447.1	16647	6960.43	24215	6608.76	9728.83	7497.66	16661.1	542.975	1231.01	13622	4060.89	290.041	360.285	814.122	622.55	31.8937	5193.69	616.962	999.511	4478.15	4812.16	623.616	5673.38	409.946	19149	4904.58	5667.95	15477.2	2246.36	9785.64	3404.97	8199.86	5646.82	3.52197	25617.4	547.437	12.8341	740.532	30751.3
Preterm control	36	P36M	4356.34	941.698	1161.02	11929.2	1507.57	848.541	3861	7596.05	20229.4	6704.64	31326.6	7540.8	18774	5880.79	15886.1	3183.06	4860	12037.5	1757.37	94.9595	1566.84	616.745	762.668	4736.86	3162.28	485.667	2229.74	11200.5	769.591	228.619	2298.69	1477.62	17923.4	7474.31	13541.7	13876.7	4650.99	9868.18	3143.88	10738.1	4359.22	58.225	30066.4	3329.39	382.349	970.628	17651.5
mild PPE	1	37M	5234.45	1138.43	685.893	1833.15	829.048	3.47318	771.02	6425.8	12885.1	14920.1	33917.9	3831.52	19556.7	676.698	17386.9	3154.22	7430.25	10040.7	1404.3	732.506	1262.1	2052.43	367.971	280.922	853.875	405.233	10597	10118.7	6417.72	225.233	1648.05	3847.99	18546.6	7717.05	5115.07	12850	3461.84	6256.42	2876.57	8894.58	7410.51	1436.48	17310	98.2913	1411.26	463.43	8525.48
mild PPE	2	41M	19044.5	1741.72	291.783	5613.78	2139.49	7782.98	4539.34	7208.93	11237	5217.95	34149.2	2352.7	18734.6	2440.01	19560.7	1876.02	3544.85	15284.1	1588.04	581.184	1013.09	2187.37	170.181	153.287	1073.21	468.504	7842.41	8987.22	5519.68	259.105	2344.3	2015.19	21923.5	11690.8	6207.76	12333.9	824.715	6176.21	2302.53	5918.16	10410.7	45.4665	15126.4	8.91485	225.594	1387.3	839.166
mild PPE	3	49M	2859.83	196.229	425.617	850.268	763.71	2550.74	1290.39	9485.25	15191.7	8462.86	30614.8	4556.54	10059.9	8009.76	16181.8	1163.98	4144.69	10566.8	2682.1	630.871	334.619	1337.08	224.636	136.533	580.927	289.324	6920.84	13733.9	4724.69	277.346	605.83	2383.92	16368.9	10804.9	4153.78	11643.1	2025.02	10179.3	2766.07	6201.7	8614.96	1002.23	6467.67	1.58576	747.715	4889.45	6723.19
mild PPE	4	87M	3986.39	588.955	537.757	1716.08	316.783	5949.29	1706.36	5540.94	11788.6	9512.84	36774.3	2272.55	16918.2	2054.67	14808.7	1971.94	2031.94	15480.9	2077.51	401.527	242.352	1914.28	136.441	3886.81	870.477	410.523	5714.79	8132.81	1847.65	278.363	1793.68	1094.01	11053.1	4301.65	5451.76	12979.9	683.525	4836.84	6906.88	6514.2	1108.84	4505.58	22275.1	1174.83	855.417	2789.58	11257.8
mild PPE	5	129M	5469.78	1046.69	167.112	2608.96	409.862	1245.38	740.584	5912.07	14888.9	3977.45	29262.4	6310.05	16117.6	6183.6	15912.2	809.837	5646.78	11859.6	2778.91	1426.12	450.617	5638.96	1655.37	16595.9	1362.18	624.609	371.652	8071.91	4387.15	2139.78	1146.96	227.557	18458.8	4403.78	10433.5	12175.9	1857.99	4158.55	3182.06	10040.9	11114.1	702.644	14311.6	580.154	583.216	1469.21	1744.46
mild PPE	6	134M	4339.23	436.374	236.807	1810.71	312.344	1561.37	661.854	11915.3	16375.5	12140.5	38032.8	4348.55	11723.1	5022.3	8504.68	828.696	2274.8	12303.2	2552.73	511.18	407.569	694.196	683.857	2133.61	1648.91	610.374	3318.15	9685.86	795.297	264.449	1091.57	405.873	16153.4	6116.85	10746.4	12094.7	1214.95	5772.28	8386.89	8291.3	11629.8	6645.78	9575.49	368.758	525.645	2396.7	7071.05
mild PPE	7	149M	2127.42	872.034	3406.17	1613.79	78.4305	718.571	949.394	10274.5	14420.9	11604.6	30672.2	4637.16	12317.7	4991.71	16942	1134.5	4019.22	13935.6	5181.78	248.221	528.365	976.318	1329.45	5607.21	3224.08	527.944	3533.8	8694.43	585.59	272.57	3156.89	6679.41	15517.1	7121.71	3913.86	12178.6	3421.94	5509.31	2858.48	10685.4	5421.07	6876.74	20099.4	2331.27	310.634	11582.6	14839.8
sPPE no adverse	1	1M	5721.92	2044.1	1335.89	5579.8	1057.23	2351.97	718.231	5483.24	16130.9	8525.4	33915	3301.68	17718.3	4002.73	9610.53	4597.52	8277.42	11300.7	2123.38	657.599	1600.76	2682.23	725.241	1252.26	2393.46	532.628	7876.28	8709.18	4136.91	436.998	2036.59	1691.82	14258.7	8052.38	5453.04	15934.8	5304.86	3034.42	2962.96	8743.69	9817.06	5889.87	5772.47	165.612	1721.93	2945.2	2884.49
sPPE no adverse	2	3M	5170.83	658.856	589.299	4993.81	594.132	3663.99	371.971	5140.89	13143.6	4781.22	35218.5	2886.24	19222.7	4080.5	14538.3	2570.66	8266.5	12055.9	3189.16	1086.81	706.35	3930.88	432.741	67.1663	2004.39	554.73	8241.57	5418.82	5069.59	304.706	2314.53	1979.09	14804.7	6649.12	8052.61	12893.9	3224.74	6369.76	2785.24	10572.4	10747.5	2752.4	6769.47	1049	1858.51	2342.31	1780.14
sPPE no adverse	3	20M	4717.5	1595.95	1448.18	2234.5	1127.18	2832.54	519.66	6749.85	17525.3	6744.26	31892.6	794.872	22886.7	1949.56	12158.3	3938	9606.62	15555.8	1600.88	678.594	270.363	811.38	226.111	167.94	885.993	531.589	4584.68	7359.19	14640.3	446.453	1550.1	525.363	10093.2	7436.34	13961.6	13903	4389.71	6659.73	3055.81	8238.51	8364.05	3033.49	14687.6	842.251	702.368	2034.22	11439.3
sPPE no adverse	4	28M	1612.84	44.8051	129.891	1562.34	254.092	5517.44	1804.84	4746.15	15544.7	6164.33	30003.2	1152.77	20565.8	2519.11	11477.3	5951.18	11767.9	18190.1	2379.39	569.261	728.966	2500.3	592.154	375.151	2562.55	1117.68	4330.45	8042.01	6765.48	549.764	2609.11	2453.34	17754.8	11763.7	7434.03	12173.2	1593.77	7127.57	3016.81	5223.86	14733.1	409.375	11853.1	101.399	615.438	1641.32	1421.49
sPPE no adverse	5	30M	685.061	1205.75	371.388	1829.61	572.803	3043.83	1395.93	6968.59	14044.6	3006.26	38891.8	1308.13	16674.4	2046.12	17537.7	1616.11	3805.88	18093.3	1529.16	305.054	483.376	1580.92	672.747	542.568	1721.94	39.0455	4220.44	8302.28	7209.5	331.84	1882.14	3076.74	21084.6	7608.4	5533.74	13761.8	3347.58	6883.56	2796.71	6849.09	9440.29	595.166	4054.74	558.964	1406.32	1095.43	3075.98
sPPE no adverse	6	40M	2999.71	42.0101	91.3092	170.973	2.97656	2238.56	929.437	11299	8048.08	11059.1	31041.9	16751.2	12387.3	3815.05	19292.1	655.126	2498.92	13606.2	2119.23	286.631	1.34871	3220.27	159.012	727.386	950.218	391.12	9185.81	8125.66	6531.69	172.005	1347.7	3757.24	21973	7600.96	4908.55	10207.3	2796.53	6891.14	1740.02	7446.5	8966.22	375.267	11286.8	3.21687	102.321	1027.98	2017.01
sPPE no adverse	7	55M	5661.61	2368.17	3.75531	7325.28	730.106	1613.63	607.26	5923.09	16024.4	7008.63	30555.8	3950	15402.8	2137.28	16770.6	2481.63	7446.61	12316.2	1781.11	1556.35	2188.82	3215.44	380.341	4087.88	2158.49	421.921	9003.04	3471.77	4669.72	380.487	1533.33	3344.26	13987.5	6931.76	7135.8	15397	3069.01	5146.32	2401.02	7926.48	10602.7	3519.03	17908.9	1484.33	878.107	769.199	10364
sPPE no adverse	8	58M	7391.89	969.643	697.601	5081.02	1797.94	3219.17	1128.57	6624.54	12357.6	10252.9	38006.3	4932.79	14265.6	4644.39	16195.1	2779.48	5006.89	9885.09	2792.77	1264.2	1351.37	2268.19	428.809	813.584	632.648	375.66	11090.2	7722.38	6972.66	421.232	833.378	1511.67	16982.9	10316.4	5738.58	11076.6	2218.04	9917.82	2864.66	11099.1	8440.01	1800.24	8822.61	430.006	544.068	2896.37	6627.35
sPPE no adverse	9	62M	3853.45	1854.96	612.263	4572.18	844.709	1452.34	1255.19	7811	12513.7	13735.4	28118.2	8779.14	12986.9	2608.92	14917.5	3695.66	6862.92	10340.6	2884.05	518.154	1009.79	2921.92	171.799	298.262	1179.76	291.816	10849.6	8760.76	4040.46	201.783	658.324	3815.51	21514.9	4779.75	8028.48	11553.6	2452.36	4885.37	1408.56	7994.08	7681.02	4099.21	14102.2	2102.95	2769.71	269.579	24963.4
sPPE no adverse	10	64M	6502.29	1014.34	675.92	2306.8	957.862	4120.96	1708.36	7085.96	14221.2	10093.8	35886.4	6258.5	14037.1	5339	16097.4	1194.58	3610.22	8234.14	3689.29	1397.8	402.19	1062.81	55.6449	1794.8	987.206	330.477	6830.56	3442.26	8061.51	305.601	1395.36	1531.97	12210.9	8474.77	14950.7	13072.6	1978.07	6180.52	1759.01	5806.58	7629.19	866.981	22372.6	1787.54	255.683	1479.69	19374.4
sPPE no adverse	11	68M	5000.25	1484.45	693.204	4902.54	1113.44	3880.67	2251.58	7741.32	12764.6	6800.64	31531.3	11588.4	12076.1	1834.65	20680.8	2664.47	5976.27	6881.73	3117.01	1741.81	1429.92	2207.8	290.932	2030.73	2327.29	158.814	11484.6	6073.61	4881.83	396.877	1542.89	1966.64	13844.4	7212.07	10175.6	11230.4	3259.27	6024.07	1741.54	9733.71	8688.57	1921.87	16847.3	3797.74	954.515	1008.87	15581.8
sPPE no adverse	12	69M	4426.82	1669	657.206	7923.05	3413.58	5885.38	1900.61	7386.7	11028.5	8040.17	32219.5	6594.35	12790	2688.96	19001.7	2237.17	5152.49	10079.6	1629.73	1914.96	1691.89	4048.27	328.383	4522.32	1094.61	408.46	8702.24	7634.97	4052.85	381.051	551.168	1408.43	13394	6323.84	5637.81	11766.8	2567.51	6410.05	2007.95	10170.7	7899.99	2.20626	19140.4	1176.75	1619.51	1168.6	22214.5
sPPE no adverse	13	70M	4597.61	1272.4	1185.61	14875.5	1256.34	2664.22	906.507	5102.61	12519	8669.13	32322.4	7935.83	14098.2	4155.65	15266.1	6958.37	8166.5	8100.29	2175.47	1864.35	1837.68	6339.42	171.583	4238.59	1111.36	237.659	4337.3	4582.48	4383.98	282.554	843.925	2098.57	13502.6	9001.01	8993.54	11248	3879.32	3954.65	1935.61	15110.6	7170.4	212.993	17326.7	1850.78	331.451	526.78	26431.8
sPPE no adverse	14	73M	2467.15	1558.88	2610.83	3871.36	683.844	3845.16	2062.96	14794.8	13598.9	14165.4	28027.9	13215.4	4694.31	9362.79	14431.8	1684.81	5523.59	9439.59	954.008	2217.55	3509.11	1539.84	274.819	1535.37	2008.34	767.448	5653.16	8136	4360.83	324.169	1297.67	1146.05	14937.5	9613.8	3347.33	3245.35	3664.53	3677.45	9614.27	10769.4	16863.5	421.891	31348.8	594.537	575.457	596.586	3108.88
sPPE no adverse	15	78M	3829.9	2596.3	932.329	10707.4	770.031	4983.05	2590.71	2209.5	13015.7	13543.9	52711.8	2728.01	14260	2526.92	13504.5	5045.87	8287.87	9157.29	1445.26	600.684	361.076	864.917	66.15	1932.83	1686.71	325.188	8941.13	9546.34	4390.54	146.48	2120.7	836.884	16079.6	5947.28	15377.9	6869.86	2237.9	2166.09	3482.6	11515.3	7693.62	10900.8	16634.2	4037.64	489.785	1710.89	10731.2
sPPE no adverse	16	80M	4736.96	1681.83	1152.1	2624.89	738.631	4448.52	2735.66	5248.9	16349.5	10815.6	38110.3	3258.94	16995	3391.55	13623.1	5920.24	5978.97	9382.98	1481.08	634.721	870.386	2819.18	206.058	2707.41	1547.98	189.153	6180.39	11823.5	4043.07	241.605	2355.78	617.909	19627	7044.1	4864.33	7743.39	3161.09	9157.28	4305.31	9738.32	9310.99	7425.46	14568.4	1035.31	343.827	2957.06	18708.4
sPPE with adverse	1	2M	4111.75	2524.8	1215.7	5368.23	385.02	2045.24	749.114	4763.37	13484	8253.28	34488.3	2407.03	15623.9	1614.53	15708.2	5981.57	9049.18	11659.5	2116	318.227	893.19	3352.61	1210.36	1624.75	1782.72	519.443	7421.17	8108.1	4790.47	626.196	1426.11	3247.75	11548.9	5477.66	5135.3	17634.4	5789.4	5224.95	2785.98	8672.17	7694.86	7569.33	6305.97	0.557726	2326.52	3052.69	3441.65
sPPE with adverse	2	4M	5835.83	2687.58	955.196	3215.7	537.353	1814.2	138.048	8088.15	18636.6	1887.19	14517.6	2331.33	21339.9	903.825	28982.9	557.014	5203.97	15568	333.551	223.522	3312.07	7306.15	957.298	230.686	809.731	457.183	6170.35	917.125	4918.92	534.59	384.496	2596.58	9754.72	4798	3197.26	15038.7	6809.23	5896.45	2898.74	13230.5	8246.97	5897.3	2128.38	86.404	383.799	627.718	3544.44
sPPE with adverse	3	5M	3575.35	1151.13	1162.46	6313.13	142.817	3514.07	451.96	6360.77	20294.4	2390.83	26791.2	2344.1	12740.2	1402.65	7857.35	1624.14	11117.3	15297.5	701.197	546.298	1512.98	5104.99	686.708	109.054	445.386	1171.41	3076.97	6951.85	6312.28	359.031	541.219	7262.37	8663.07	1171.06	3989.33	17201.8	5665.38	2115.61	3364.33	9364.89	8936.55	19256.9	3749.35	398.201	3633.32	705.116	2.94817
sPPE with adverse	4	7M	5417.17	2471.8	241.584	1535.82	1028.11	2004.26	657.657	4479.22	13208.5	17521.4	29675.9	1789.36	18112.6	2254.89	8500.29	6475.28	7798.8	10997.1	2359.67	1068.65	1353.83	1288.13	307.741	94.4544	1523.56	333.506	7161.75	10024	5201.59	302.33	1492.33	2293.77	14044	3675.01	11287.1	13617.4	5543.33	4876.15	1894.01	10167.3	11627.6	6574.74	2156.26	369.808	2090.48	1033.25	1425.04
sPPE with adverse	5	8M	3637.86	93.4057	885.1	2339.14	454.523	1015.61	941.433	7019.51	18323.5	9269.24	33639.2	1361.07	18664.7	1540.22	6512.68	1815.61	3652.06	12734.8	907.043	482.152	415.456	1697.25	20.6842	26.0525	920.765	447.417	3485.04	6332.56	3716.49	330.388	1113.63	2525.28	15988.2	5711.54	10330.5	12485.5	2710.9	9658.07	3000.27	5673.42	7541.3	10920.1	629.878	596.882	701.658	662.686	1836.07
sPPE with adverse	6	9M	2890.66	393.174	248.53	1463.31	370.549	1382.09	4623.72	9483.24	15573.9	13132.3	38860.4	3088.81	14227.7	5907.04	13335.4	3726.19	4848.63	12834.1	2512.67	409.339	179.526	4731.36	1058.48	735.355	2355.66	355.84	6409.4	4916.44	10559.7	408.84	1705.58	3164.74	9708.61	4222	8872.34	18484.7	5571.92	5773.8	3845.02	8099.53	9865	2171.18	5172.5	32.0779	747.3	4256.73	1972.67
sPPE with adverse	7	11M	1615.28	2355.47	640.017	3108.05	376.868	1216.32	3214.4	8799.06	13671.8	7693.54	33538.3	4453.64	18026.8	3478.99	11075.6	4986.91	7497.04	16112.3	2592.82	429.488	434.272	4277.7	627.146	136.663	1680.05	447.739	7192.48	6686.33	11190.3	412.299	1602.33	2527.36	11134.4	5263.01	8690.18	15412.7	4331.08	5464.56	3829.88	9687.8	12728.4	406.225	9886.56	2.97257	524.625	929.334	6065.4
sPPE with adverse	8	12M	861.705	706.369	498.721	2556.42	174.638	3486.8	1214.77	15085.4	16008.3	5259.4	18360.6	1437.23	19782.3	1959.18	17479.9	4250.87	5524.78	19730.3	1975.02	262.272	399.098	1645.65	515.015	309.278	2901.91	362.57	10750.3	6932.25	7767.36	569.58	1783.78	2198.44	18488	8894.22	6628.64	10838.3	3620.61	5012.88	3480.04	9619.93	5690.98	7342.52	26151.4	801.771	1018.8	1378.42	6264.56
sPPE with adverse	9	13M	213.241	116.225	510.864	606.774	271.427	3920.07	1912.23	5832.74	16921.8	12344.8	38659.3	1052	13185.6	6179.1	8997.09	4683.41	5534.4	11526.1	2653.76	351.85	147.609	1411.58	64.8143	200.308	1692.5	588.995	2106.58	8188.39	13146	400.415	1945.32	1515.04	15517.4	5168.27	11978.6	14608.6	2542.81	8392.33	2993.87	4903.38	7638.97	11025.9	18220.6	2096.62	1013.19	2036.76	10536.5
sPPE with adverse	10	15M	2325.86	286.125	298.619	1711.43	1210.87	4996.13	1535.42	7773.81	15074.8	13518.9	29600.3	7964.29	13366.9	3666.78	17443.4	3685.48	5871.55	13707.4	1440.9	1354.31	894.621	1998.04	525.336	114.475	2233.78	679.956	7387.66	8423.84	9823.27	520.388	2849.04	1500.63	13759.5	7531.58	12011.1	12607.8	3699.78	5020.67	3459.87	6320.02	11941.4	4302.39	15010.5	585.716	801.924	1806.88	5179.09
sPPE with adverse	11	16M	1556.75	733.168	782.439	2721.08	440.349	3421.74	2012.12	16703.4	14123.8	9845.7	28789.3	7235.9	9860.38	2948.56	15061.7	4781.62	3606.49	18916.9	1707.32	509.735	732.088	2887.78	478.288	598.6	1678.26	453.616	8373.23	9422.07	8161.37	427.829	1886.59	2093.63	15448.6	6514.58	15933.9	13992.6	2409.06	8828.23	3921.45	3821.28	7618.4	5173.99	22011.7	483.68	919.213	3021.53	4181.71
sPPE with adverse	12	19M	752.774	1365	88.0002	2455.86	343.132	4938.51	1659.96	8297.72	16827.3	8478.26	26848.7	1650.53	22491.7	1398.22	11854.9	10078.5	9875.81	18631.3	4023.33	10.7204	309.215	3510.5	277.77	262.626	1225.94	270.059	6470.99	9041.29	10077.9	154.003	1223.25	3351.32	16532.1	5627.25	10233.2	10599.9	4925.84	4341.71	3068.07	10283.2	7067.23	6985.62	28382.7	952.432	2039.15	1414.55	3064.23
sPPE with adverse	13	22M	2759.84	455.71	765.865	979.997	110.874	2809.67	799.503	7174.18	17582.6	7050.39	31530.7	3319.3	14715	3483.12	9691.02	6120.77	8656.82	14308.5	3312.99	1024.38	322.854	947.088	484.666	334.662	2702.74	514.964	3325.79	6939.38	9235.81	508.708	3036.77	1803.74	15496.9	6538.06	13087.1	12548.7	4121.35	6088.13	3195.97	5720.8	6777.56	3624.74	21882.7	778.43	2186.21	1394.87	4246.14
sPPE with adverse	14	25M	4195.73	232.901	496.695	622.295	261.593	2771.02	865.924	11528.2	13544	12933.3	29411	10639.9	10694.5	9145.93	17001.1	1981.7	3395.8	11345.6	2247.16	930.57	765.181	1534.87	7.06429	967.279	2030.98	143.06	4141.48	9256.75	5821.95	352.236	2407.37	2744.88	14257.3	9095.86	6654.67	11879.6	1669.87	6974.32	3948.22	5168.96	9678.86	920.676	19798.5	207.481	1270.28	2360.12	3803.88
sPPE with adverse	15	33M	7078.86	602.516	158.708	2909.45	2003.38	4767.69	3560.08	12318.8	9564.59	9621.82	33088.4	7677.48	14125.9	1528.43	27133.4	3723.25	3411.46	11471.6	1468.96	1.50304	349.274	1068.21	326.257	234.639	2622.69	1119.54	6724.83	8009.3	5560.16	557.312	2136.78	428.181	21434.8	4395.31	12208.1	11320.8	2173.19	5898.73	3666.42	7334.93	4500.52	9700.05	42576.2	192.8	1826.56	357.694	3.97276
sPPE with adverse	16	34M	19387.1	6215.79	1.69921	7680.61	2618.49	5672.72	5888.11	10466.1	13921.3	14948.6	29359.9	4881.86	16401.6	3139.18	18623.2	2848.95	6647.68	12170	1784.84	1034.2	1111.93	1413.77	490.445	326.283	1945.92	721.686	5846.92	9507.33	6734.79	316.496	2199.92	2611.54	18757.8	9990.26	6931.34	10795.9	2282.05	9147.16	3643.59	7219.61	10457.9	1133.19	11836.9	1052.07	1267.08	2394.85	6955.58
sPPE with adverse	17	35M	7216.22	3890.36	1479.2	10874.2	1389.8	2160.51	1973.14	11009.4	14183.5	17238.6	35870.8	3448.56	14824.9	3052.83	20742.3	1024.77	2479.09	8918.96	1323.32	650.574	848.821	3172	364.666	3457.49	1622.28	357.332	9511.49	8643.14	2304.89	384.455	2722.24	2269.08	20640	8693.48	8212.59	11716.6	1311.68	7438.78	2119.86	8048.9	7500.4	6141.09	16429.1	1688.48	1420.06	861.358	6034.97
sPPE with adverse	18	36M	3757.31	589.817	53.9494	1185.41	640.15	581.936	1217.86	8944.77	13721.4	16573.6	33752.5	3325.01	14349.2	1375.94	18751.3	1447.39	4802.3	12599.6	1487.08	969.885	644.385	2043.72	365.267	893.838	2569.29	388.455	4896.01	8817.49	7334.5	457.519	2874.71	2753.01	18686.8	5208.03	7211.2	12358.4	2503.68	6881.08	2751.23	8420.43	3912.97	9834.63	25772.7	3564.77	823.598	267.519	6393.46
sPPE with adverse	19	38M	8834.57	787.954	75.6869	5106.86	1512.84	5963.05	4207.73	10691.8	11093.2	10604.5	33391.2	9591.19	13042.9	2421.52	24092	1186.35	2030.62	12187.5	1550.25	623.394	502.801	1451.31	396.912	136.497	1329.2	491.233	9759.5	8155.64	6750.04	289.336	1597.37	1441.74	22669.6	12449.1	6833.52	11349.7	1331.41	6839.89	1720.25	5229.97	5013.04	2861.4	14444.5	923.695	285.846	917.088	19240.1
sPPE with adverse	20	39M	2535.77	432.157	92.6905	1843.01	554.959	2753.26	1400.29	13110.7	17314	12246.6	27775.8	20282.7	13403.6	2624.93	17318.6	1606.24	5377.7	14947.6	1.01503	111.046	313.856	2379.29	121.283	520.295	873.998	453.881	10090.8	8875.23	5092.24	225.562	843.592	3068.55	22110.9	9682.91	7667.95	12092.3	2425.11	4865.65	1455.92	7412.69	5904.28	9238.87	8715.5	985.883	965.806	191.723	7437.57
sPPE with adverse	21	43M	3406.41	592.247	459.58	2049.81	844.179	1907.82	1083.38	6221.97	10527	9074.03	34692.2	4206.4	19522.6	697.37	15134.6	2435.29	5641.47	22533.4	2729.26	69.7454	185.396	2747.1	284.484	805.197	1232.41	361.182	8722.23	10394.7	6555.34	202.794	1275.91	2358.6	20630.5	10026.5	9415.35	10985.8	1954.61	4489.36	2288.16	8843.28	11157.4	164.814	11722.5	1367.25	952.031	5.69957	941.476
sPPE with adverse	22	46M	3243.09	583.15	562.696	3513.12	446.769	2188.15	757.348	4042.86	12370.1	9021.59	32377.3	1561	19205.5	635.556	10877.6	4368.57	7356.32	16232.2	950.961	188.948	587.63	3502.12	149.975	215.974	617.487	96.4507	7499.76	11555.3	5987.88	218.542	546.931	6676.99	15518.3	7125.17	3911.28	12176.2	3417.55	5510.21	2861.72	10688.2	11015.2	7641.85	7452.68	214.493	1999.05	889.797	3865.42
sPPE with adverse	23	47M	3639.56	469.735	690.548	2390.13	517.666	1083.66	940.818	5352.75	8685.65	11118.8	26402	2688.39	21194.8	1243.1	19548.9	4750.95	5485.9	13607	3438.63	416.39	1730.72	3124.49	102.768	242.416	634.419	284.949	7684.64	10016.3	8388.36	35.4433	1362.66	1683.8	19066.4	8952.84	7625.82	11614.3	2312.08	4809.34	2934.35	11797.7	9142.82	4981.1	16046.1	304.273	577.976	2165.3	5221.88
sPPE with adverse	24	50M	4360.19	6657.71	1065.04	2306.5	1082.22	2151.86	1234.47	7523.99	11943.6	6583.06	31638.8	2141.78	23453.2	1376.55	19911.5	3061.35	5754.76	11926.7	1716.07	690.87	2587.45	4221.39	280.987	855.093	1217.13	393.512	8321.81	8243.38	5151.76	398.479	917.952	1055	22220.6	8874.45	7102.67	10124	3298.31	6677.06	2147.04	8867.06	9495.75	1281.15	3654.49	281.804	769.547	1853.75	3981.11
sPPE with adverse	25	56M	5006.67	441.711	280.066	2932.18	342.279	1364.8	1178.37	9263.47	12605.1	6317.91	31809.1	3728.42	14262.2	2491.57	19848.7	4085.62	5080.56	12354.7	2389.15	741.201	415.641	1029.21	293.182	830.689	1409.96	294.198	9966.06	9196.19	3825.04	256.878	1617.17	1243.01	16803.8	9557.85	9781.75	10839.2	1887.5	6421.67	1543.75	5996.89	5973.53	2141.53	9849.61	1957.9	807.486	2234.97	5054.98
sPPE with adverse	26	59M	7159.55	656.35	1161.45	1990.1	1386.03	2098.46	1647.57	6190.9	12463.1	12637	25266.3	7392.43	17664.5	1770.24	17531.8	5167.07	8594.47	11001.2	4161.67	1315.03	1056.28	2975.61	413.988	579.148	1319.01	244.932	10057.7	10401.3	4950.61	317.478	944.741	2376.77	16656.8	9152.41	4982.86	11563.9	2838.38	7248.41	1997.25	10101.4	8041.02	2411.22	6443.53	430.779	478.434	2114.77	14986.3
sPPE with adverse	27	65M	5663.11	1875.83	502.709	2537.29	1025.58	4536.35	2073.5	4247.38	10828.5	14238.8	32423.9	2334.21	19680.5	818.442	16859.5	2741.95	5111.04	12370.5	3272.77	1044.29	924.8	5078.24	208.616	2838.26	1544.24	370.953	5214.92	3971.42	5920.62	222.968	2357.51	2317.95	13140.4	7346.71	11237.2	13807.5	2668.89	3684.98	1355.3	10672.3	10893	2264.99	12983.9	2271.66	505.145	492.618	25617.2
sPPE with adverse	28	66M	4457.68	1669.36	982.436	3085.76	785.22	3224.79	2657.53	7092.06	9500.54	16858.9	29974.6	3907.85	12162.1	1566.01	17060.3	3167.91	3494.41	15341	2478.5	985.486	1727.56	1043.21	107.576	2038.62	1325.97	265.875	8130.85	7632.72	4640.54	395.663	2020.19	1312.94	15426.3	8903.83	13358.4	10921.8	2106.82	5475.66	1822.1	6825.81	5439.22	2240.87	18689.5	9358.81	572.616	769.893	19763.1
sPPE with adverse	29	67M	4989.62	2123.1	1015.39	4413.28	768.388	3052.74	3250.4	6226.72	14364.5	11434.1	30287.3	5494.43	12174.9	1844.65	11198.5	3178.52	6293.13	9774.7	2889.89	1411.57	2846.6	3258.47	295.732	1389.25	1658.87	459.448	7892.87	6355.37	3010.99	336.816	590.095	5635.62	11717.4	5053.52	8310.86	13967.2	3700.38	3850.76	2397.04	6960.24	15266.5	895.042	6383.59	175.321	151.071	57.3419	25424.1
sPPE with adverse	30	71M	4516.19	3122.58	1958.95	4160.03	1033.06	2706.37	1084.71	8703.42	14768.6	8889.12	29245	4768.58	15597	2301.13	12696.9	2819.27	7646.83	11639.2	2.11176	1682.81	2134.91	3213.55	118.853	2920.18	1476.68	379.751	6198.84	6405.13	4988.34	222.123	531.504	1681.39	9658.03	4907.76	16494.3	10182.5	3801.69	6129.12	2884.31	8836	10775.4	1156.98	25163.1	2516.45	664.208	603.213	12318.4
sPPE with adverse	31	76M	214.074	1867.95	1245.56	14627.5	2055.66	5104.96	3397.07	3833.72	16762.8	10208	38026.5	1628.18	18392.6	2916.08	14785	6483.98	7426.1	9459.11	2283.3	1182.45	782.402	1271.59	437.151	971.837	1256.39	200.763	8926.92	9698.1	3207.04	87.2319	1238.12	2527.73	19980.5	6629.73	4984.33	7507.98	4013	1374.62	5526.41	8828.95	8364.85	7744.15	10233.6	1772.57	727.369	1711.93	18951.2
sPPE with adverse	32	85M	4114.99	545.18	1009.81	3450.74	1041.02	4826.35	2000.96	6268.04	14728.7	9567.79	35542.9	674.411	15379.4	527.093	11150.9	3206.05	6039.26	12184.6	1578.68	553.353	340.633	1303.92	146.538	1692.3	849.364	239.916	12301.2	9236.94	4030.19	275.784	1391.48	1982.65	11711	5650.75	8237.76	11791	1741.91	5262.14	5645.95	5881.29	3788.17	18694.2	34284.6	1635.4	944.714	977.975	4271.65
sPPE with adverse	33	92M	4677.4	1216.42	507.404	2603.48	591.539	3239.98	1773.9	4480.12	15033.9	16664.9	36151.4	1634.6	14168.2	2840.06	11928.1	8986.78	7678.91	7591.04	2953.7	946.971	853.615	2044.45	220.075	3454.27	2969.8	392.62	6562.32	9889.01	2155.88	233.408	2876.06	1778.13	11680.5	1796.72	9749.32	11952.2	4024.76	5336.75	5894.76	7557.06	8292.59	14765.5	18502.2	800.565	1157.12	4165.02	3501.66
sPPE with adverse	34	95M	2149.8	1096.36	1709.16	4232.84	2034.8	2692.86	6015.9	7995.62	16823.3	14757	29941.7	4948	12199.4	4307.14	16429.7	2196.79	3370.63	10483.8	4244.11	780.175	914.414	3174.57	357.446	3454.15	1625.89	358.723	9511.24	8645.38	2306.63	383.863	2718.76	613.868	10755	4642.31	12034.1	6844.24	1073.32	4475.57	6240.19	8930.97	8575.86	3744.49	19977.4	3.0171	2261.29	1756.93	3607.7
sPPE with adverse	35	96M	7264.45	1708.81	1475.02	2584.43	1853.05	4386.64	1730.12	9131.57	16621.7	7745.89	29957.7	2542.91	16614.7	1005.98	14651.7	3517.32	4361.13	15310.8	3012.77	461.014	889.521	1458.37	398.673	135.574	1331.76	488.454	9754.66	8160.97	6747.38	290.205	1593.54	1265.32	18185.3	7555.81	3523.64	8910.68	2188.04	5896.93	6159.94	8406.08	7286.26	3667.68	7585.22	575.338	6191.07	770.252	10256.3
sPPE with adverse	36	104M	3402.66	1061.06	209.012	2437.52	105.472	3886.51	1624.84	10583.5	13712.5	10614.2	29797.9	7706.6	10296.1	6739.17	18133.1	1572.38	3586.69	13063.8	3474.83	583.197	544.873	3674.29	439.822	5812.18	3434.24	1011.75	2027.97	8980.02	695.857	449.491	3993.63	765.882	23636	5698.32	8646.38	14249.4	1698.18	5701.46	3939.47	9495.13	8810.54	8036.85	6172.61	2740.4	630.374	4765.36	9925.92
sPPE with adverse	37	110M	5656.42	537.671	161.035	1000.64	316.046	1147.81	1945.27	7821.89	17211.7	10549.6	29434.7	5939.37	14956.1	3014.63	15764.3	2263.26	3681.29	14155.2	6856.63	254.952	1384.26	1711.13	660.164	5403.19	3031.99	514.355	7249.2	9142.13	665.57	170.906	2816.32	516.949	22450.6	6336.96	7584.8	15265.6	1897.28	5427.1	2778.76	13413.9	3909.14	4533.01	16688.8	2199.76	411.208	7778.29	15992.9
sPPE with adverse	38	112M	2245.64	96.6631	4.29651	1034.67	396.306	1099.13	762.366	10267	14910	13857.3	34659.1	4287.66	14337.9	4751.53	13853.8	3277.11	3599.58	12396.7	4026.4	405.994	506.949	3014.91	705.294	3465.88	2995.85	926.945	558.54	6210.86	16127.4	767.181	2931.94	255.83	22701.1	4999.95	16393.4	5518.59	1156.98	4692.15	4992.74	11664.4	7647.77	4858.56	13226.6	2636.61	874.295	3628.19	16921
sPPE with adverse	39	116M	3323.39	1052.24	266.139	4101.09	94.0095	902.439	1473.41	11447.9	16967.1	12212.2	36082.1	2125.79	9936.59	1904.6	13666	1812.83	1639.93	14531.3	3557.74	490.292	311.607	918.265	617.019	4177.55	1884.92	428.412	2597.08	11888	534.529	297.854	1540.88	-190.755	9636.84	2185.55	12685.7	8955.92	1930.76	8009	3292.8	10151	3752.01	7626.81	12972.3	1735.12	548.369	3061.12	12858.8
sPPE with adverse	40	117M	4224.56	607.718	383.968	1331.74	67.527	563.474	1667.75	10367.5	14898.4	9284.44	32630.6	2697.83	11444.9	2121.91	16935.4	4425.54	2355.24	12852.3	6217.1	79.9393	350.143	1031.91	1023.72	4361.58	2865.13	334.347	6763.49	11051.3	209.548	216.732	2341.71	1059.26	11203.5	3660.87	9489.21	13349.5	1497.1	10238.9	4966.04	6413.66	4812.2	16948.8	14405.6	4556.3	1573.56	7519.27	4290.27
sPPE with adverse	41	118M	8934.63	790.395	285.947	6376.74	2208.78	4838.1	1272.77	2943.88	20398.5	6472.02	31886.2	1832.57	24910.1	558.794	6626.7	2529.52	9482.16	13041.3	1871.57	596.092	2028.64	3486.51	1461.24	1498.27	4060.44	569.473	4776.12	7080.22	519.251	279.374	1893.41	1178.34	7426.26	3418.24	6743.02	16959.5	4062.57	5169.53	10119.9	6541.36	21376.2	10336.6	1065.63	2180.94	599.98	647.05	5618.47
sPPE with adverse	42	119M	7033.19	1438.88	259.596	2443.68	355.076	1156.95	1432.41	9089.62	16626.2	7757.05	29951.3	2558.04	16647.7	1003.75	14656.3	3540.46	4322.23	15330.5	2996.31	473.586	893.779	2612.69	770.049	4805.68	3275.34	641.26	3864.62	7896.12	413.788	231.933	3497.96	2095.24	13753.3	686.433	7201.64	12615.6	4787.32	4077.1	5030.9	8466.99	5909.63	29187.9	7567.95	2547.97	1459.39	1529.27	6665.87
sPPE with adverse	43	120M	3099.77	1351.63	381.384	2049.28	64.8246	2642.24	1701.79	10457.1	19711.5	7240.08	32227	3210.77	9071.52	4255.1	17989.8	806.236	2330	14387.8	3389.87	427.21	374.273	2045.49	362.545	888.457	2571.26	381.919	4893.17	8821.93	7340.26	459.611	2876.8	1022.92	14499.3	5911	4700.64	12350.6	991.111	8321.18	3944.53	9282.77	7619	2212.39	9720.9	649.055	337.732	2562.9	15867.9
sPPE with adverse	44	141M	4097.32	658.089	436.025	866.125	256.921	818.638	1362.24	4762.57	13452.9	14058.6	34732.4	2557.26	17354.8	4155.24	13678.4	4406.12	6126.11	12358.8	5037.93	295.036	820.589	1636.57	1058.94	6980.63	1484.54	885.596	2499.74	11422.7	759.18	738.636	1723.93	429.365	21438	4392.4	12205.7	11318.1	2169.48	5905.11	3672.4	7333.36	6359.06	8287.74	4481.82	3094.69	1289.31	7451.18	10279.3
sPPE with adverse	45	142M	3456.16	6046.06	362.986	996.417	280.341	1538.81	908.218	10595.3	18197.1	7225.67	34064.3	2126.26	13856	3338.28	11232.7	1124.46	4089.12	10213.9	2732.3	1596.22	680.227	2835.55	2825.76	3346.49	5662.1	1669.65	1982.05	9850.3	1514.14	1066.75	5990.13	1016.88	24308.5	3262.72	9351.72	10588.3	2558.32	3128.31	6429.85	5980.18	5501.12	30345.8	10600.2	1592.56	861.083	1856.31	2738.86
sPPE with adverse	46	146M	5357.28	850.705	1450.18	1227.19	401.977	623.136	1006.69	9236.55	14871.7	9283.18	33435.2	1305.91	13127.8	1547.67	18021.8	3194.78	6183.72	20313.8	4588.76	494.831	1039.66	3720.76	1621.87	8548.19	3997.93	1356.1	3500.6	12839.3	2555.1	1016.76	4332.89	377.073	15424.3	2636.51	11769.5	15159.6	1970.03	8774.68	5125.01	5991.87	10931.4	10013.1	10213.6	1563.89	982.837	8264.49	3411.51
sPPE with adverse	47	151M	2097.08	2433.29	820.59	13808.6	367.198	7993.75	766.828	8285.85	15555	9425.76	30376.8	9189.04	10458.8	5263.18	19378.1	3120.1	7235.3	13031.3	2768.32	411.671	2995.72	1937.64	1107.1	1166.97	3135.44	713.637	2737.84	6274.77	6459.8	521.535	2441.37	1327.97	24814.9	1540.65	7073.36	10798.7	3447.96	5394.1	4585.4	8916.87	10023.6	3763.51	12878	1931.74	439.05	1458.08	12464.8
sPPE with adverse	48	161M	2308.36	2378.34	308.943	2174.25	106.112	917.146	631.799	8650.2	17803.9	10427	45280.8	4054.14	10183.9	5839.71	14779.9	4635.6	2478.46	9559.11	1562.56	251.924	461.664	1793.2	1172.51	1256.21	3754	953.496	4621.43	12664	2442.91	246.904	1871.25	1406.75	22971.9	814.148	6811.26	12932.3	4380.19	4766.31	5821.2	6837.67	8193.64	11153.6	10670.8	1440.63	1338.2	415.074	12282
[truncated: 17 more columns]

## Sheet: Term PE vs Term control
Group	number	sample name	p-PKCα	Stat1	MetRS	MAPK(Erk1/2)	p-PKC α/βII	p-PKCδ	p-Stat3	CyclinD1	cdc25B	EGFR	cdk2	14-3-3β	cPKCα	PCNA	Rap1	β-catenin	AKT	Erk1/2	Bcl-2	HSP90	Notch4	Calretinin	Bcl-6	cdc42	NFkB p65	PTEN	Vimentin	E-cadherin	WT1	IL-1β	CREB	Factor XIII B	ICAM-1	PSM	Endoglin	TFIIH p89	stat 3	PDEF	c-IAP2	Bcl-xL	Nox4	flt-1	PAPP-A	Ebi3	HtrA	Tie-1	Annexin XI
Term control	1	NM	3311.54	180.483	481.25	2416.54	486.227	7474.9	2610.96	6679.79	8433.1	7203.43	26045.7	10453	13376	1933.19	20319.1	1641.94	4140	8967.01	1864.35	1411.31	1109.59	600.22	591.832	4.11758	957.835	588.796	9911.66	8819.44	3356.83	152.05	1125.16	3164.35	10838.6	3351.62	4006.35	28597.6	2584.21	2281.9	8691.2	9093.85	8569.52	3427.67	8264.56	4.4273	116.581	1227.62	9799.85
Term control	2	RM	6106.03	1099.46	1491.95	4502.72	1289.61	1798.81	3205.28	8000.67	8652.23	8289.99	25327.6	2163.9	15647.8	501.398	10867	10113.2	7015.74	14520.1	2944.71	275.781	1597.07	1727.29	558.934	148.097	653.195	528.804	11632.9	7207.94	3366.12	245.243	928.482	5018.2	17014.9	5507.79	4016.02	20015.3	3766.07	2679.22	8046.4	10401.4	6429.65	4364.56	13529.7	682.868	1118.6	488.558	6800.37
Term control	3	TM	1504.84	857.847	150.479	5358.69	149.244	4831.64	1947.53	6670.13	11150	4468.51	30256.3	3214.94	10029.1	1387.24	15477.1	893.576	3491.13	13175.5	2011.42	744.766	1161.85	924.319	990.721	455.22	1611.4	321.744	10229.2	7754.64	2251.38	330.698	2238.45	5397.1	20190.9	5051.65	5152.54	20256.5	2751.67	2249.15	6513.74	8471.83	5604.09	10170.4	20043.6	441.58	733.333	1231.87	3601.21
Term control	4	UM	1281.66	0	263.702	2478.97	53.4547	2028.21	1785.92	8362.93	9399.59	7575.32	27531.2	2745.01	12113.4	663.721	20330.8	1983.61	2850.57	13263.5	1780.85	303.099	532.562	1317.61	768.242	632.5	1099.11	355.16	7333.9	11704.7	1501.15	418.253	1890.94	2468.78	27096.8	8786.73	6384.93	17097.9	1971.92	3947.16	5320.61	9603.21	5768.93	1198.04	1775.67	264.911	79.1568	1062.49	11852
Term control	5	VM	5852.1	1844.21	1160.91	7143.72	990.268	6211.4	1771.37	3636.2	14754.4	6169.25	34723.1	1313.52	20503.7	1829.23	9807.25	3750.66	6568.16	9051.94	1101.38	932.177	1618.44	2497.98	352.596	197.344	1590.4	1086.53	8900.67	7023.07	2783.61	619.728	1444.82	6418.93	16773.4	3495.98	3402.25	15849.4	4827.91	3629.23	11872.3	11138.1	3419.72	6.04861	14177.4	83.9048	98.7669	2023.99	7322.37
Term control	6	D2M	6383.38	147.655	279.491	2726.63	715.928	3130.53	1336.18	7791.03	15391	5693.35	29509.8	2616.04	13511.9	3937.39	11688.3	5320.72	3855.34	10783.3	1740.87	435.523	700.507	992.92	961.916	3517.26	2520.72	333.272	3443.39	3947.66	5540.23	407.756	3074.26	952.378	28118.4	7604.96	8049.03	16080.8	2516.31	6885.2	3623.08	8925.22	4886.95	195.481	7971.33	95.7228	71.3011	1402.05	18364
Term control	7	D3M	5159.11	264.211	348.581	1593.44	271.205	2881.2	1507.53	8793.21	13182.7	7184.09	28435.3	2866.96	9946.38	5174.99	16141.1	1628.47	2558.23	10802.1	3532.01	370.072	483.316	1642.19	1679.12	6591.12	356.844	225.772	3075.13	8430.68	9289.35	552.769	685.424	784.862	28132.3	6230.85	8143.7	20131.1	1574.95	11869.3	3944.74	7769.24	2829.83	325.734	11341.7	183.169	121.356	1309.27	15959
Term control	8	D4M	4191.92	5978.92	2211.01	14181	580.283	799.056	4000.93	4597.23	15760.3	4774.21	24731.5	2717.37	12062	4725.24	10941.3	2685.69	4780.08	7043.01	8322.56	46.725	273.474	915.88	1356.41	2875.85	2448.95	724.479	6698.79	6603.3	6676.57	476.32	2468.57	906.702	28316.2	1416.6	5816.86	16870.2	2064.51	2890.85	3325.63	9871.96	5447.81	3917.54	14604.6	51.625	593.552	1290.43	14022.5
Term control	9	D5M	6115.57	568.886	1410.67	13213.7	556.575	1092.66	3038.95	4995.5	12624.3	4544.86	21691.2	7391.36	10757.7	11424	13003.6	825.332	3810.53	7714.64	5784.13	1.91919	211.346	2123.27	2149.87	5397.76	2871.49	588.363	7694.33	8866.21	2763.06	488.93	3660.58	370.293	38568.1	5091.51	9859.03	15682.5	481.428	6912.72	2975.58	8218.79	3300.67	434.962	8026.65	134.408	1.05621	1957.94	19590
Term control	10	D8M	3520.3	856.126	3785.72	1615.23	258.808	684.185	739.882	6809.24	11584.4	8709.52	34775.4	1812.31	9828.21	1437.84	15484.3	3103.28	3512.2	13837.5	6438.03	73.3735	306.67	1028.86	1323.93	1061.94	3489.65	202.318	7393.92	8790.76	1084.92	174.235	2278.41	2072.62	26415.2	8717.26	4501.69	20680.2	2503.23	6202.17	5669.48	8404.69	3250.76	528.974	14229.3	81.4711	485.873	2487.96	8182.64
Term control	11	D10M	2059.47	215.225	141.795	851.231	160.506	2418.13	1091.84	3359.9	11875.1	4566.57	31973.1	8613.46	11643.7	2167.07	21696.6	346.373	2143.92	6402.99	2294.02	115.017	207.453	677.999	686.206	1349.77	1225.6	533.223	8311.11	7501.05	3636.32	373.236	2694.91	3377.74	24124.7	4850.46	4034.69	15939.8	2905.7	4350.84	4837.42	11748.6	6078.87	760.064	13369.4	110.747	76.1696	2011.43	8892.94
Term control	12	D11M	3783.05	496.646	86.5895	1385.3	702.562	883.629	896.781	2850.85	16390	9435.61	33736	8483.96	11913.6	5579.16	21176.1	1823.47	5211.74	7020.65	2896.96	116.773	1000.72	739.676	330.982	1036.16	1120.94	187.674	12537	6745.31	2709.21	282.238	1853.52	139.607	774.352	394.389	254.825	667.571	156.728	144.598	303.568	438.705	3211.28	37.8426	18209.8	70.1729	62.6941	1295.01	11711.2
Term control	13	D13M	2733.78	1366.33	170.99	1005.2	199.137	798.134	550.741	8458.84	11225.5	6849.1	29034.2	3302.79	16739.4	2053.67	12941.1	1172.4	2946.54	13728.8	3328.74	108.307	53.1308	402.463	525.364	71.1031	1021.99	425.8	12810.7	9267.26	3170.31	300.732	2237.82	3159.86	10838.3	3347.14	4002.36	28608.6	2600.1	2270.02	8709.86	9082.34	4641.74	5456.94	13035.1	206.233	374.626	1080.17	15185.1
Term control	14	D14M	3918.04	67.2011	227.116	2086.14	183.663	1810.55	714.134	7916.98	14281.3	8544.08	31712.1	4960.5	9607.67	3186.41	14983.9	2104.54	3046.64	9910.51	4605.59	271.036	779.707	603.049	587.052	4.11132	960.319	587.902	9900.72	8843.05	3355.85	151.325	1127.56	665.687	30929.6	7523.73	9127.42	13943.5	2152.2	4543.06	6936.42	13962.4	7038.4	405.649	10139.8	185.715	562.254	1656.21	7194.13
Term control	15	D15M	4752.58	1052.67	86.9688	1166.93	285.621	793.179	660.431	6690.02	17231.3	4102.17	33292.7	6039.79	12611	1893.8	11814.4	2022.97	1646.14	10267.2	2305.16	102.635	500.857	1313.76	771.712	635.841	1118.57	355.261	7310.46	11717.6	1498.38	411.989	1881.91	1779.24	25108.4	3252.18	8128.85	19488.2	2351.86	4520.88	6518.71	13135.5	6140.23	1022.18	13588.1	329.387	661.13	581.647	5581.48
Term control	16	D16M	6389.9	147.826	285.974	2735.6	716.66	3127.53	1337.62	8521.55	16836	6192.81	32255	2855	1508.35	4305.67	12789.7	5828.66	4207.79	11795.3	1901.39	478.169	765.285	2500.62	376.334	201.925	1597.98	1060.89	8855.03	7023.48	2808.98	633.432	1457.05	1759.43	21836.7	5918.95	2480.11	25645.4	5449.47	7736.6	6873.93	10456	5948.52	441.363	8175.01	144.442	250.402	982.144	11787.8
Term control	17	D17M	5159.11	264.207	348.58	1593.49	271.205	2881.2	1507.53	8793.21	13182.7	7184.09	28435.3	2866.96	9946.38	5174.99	16141.1	1628.47	2558.23	10802.1	3532.01	370.072	483.316	1000.01	980.4	3515.42	2518.91	333.636	3443.35	3947.26	5536.9	408.067	3070.88	1908.96	30406.7	5128.3	4062.1	21145.2	3228.62	9526.61	4159.69	9340.32	4429.75	635.659	8013.09	26.5394	166.37	979.665	16064.3
Term control	18	D20M	3796.34	497.061	86.6619	1386.46	693.022	884.368	887.457	4995.5	12624.3	4544.86	21691.2	7391.36	10757.7	11424	13003.6	825.332	3810.53	7714.64	5784.13	1.91919	211.346	1645.86	1672.71	6592.83	361.344	215.781	3072.28	8426.06	9290.92	547.262	692.967	2472.67	27096	8789.09	6377.12	17104.2	1967.83	3935.82	5327.43	9596.35	4996.25	298.108	6554.97	360.191	264.075	552.031	17116.4
Term control	19	D21M	4970.9	348.489	347.6	1537.82	125.21	1609.09	1711.7	5674.24	13953.7	6982.58	38612.5	8035.22	15004.1	2730	15309.6	1592.67	6055.14	11606.6	4320.35	521.109	740.189	2128.74	2141.68	5402.51	2879.21	585.26	7694.89	8860.71	2769.48	489.137	3655.52	6414.38	16760.1	3492.06	3405.43	15855.6	4837.7	3623.41	11880.9	11134.3	4349.92	188.101	11502.8	75.7361	184.496	2620.9	11310.8
Term control	20	D23M	6388.59	147.775	285.906	2735.04	716.513	3126.9	1337.34	6809.57	11584.9	8709.93	34777	1812.3	9829.06	1438.4	15485	3103.66	3512.62	13829.4	6437.61	73.3843	306.699	1025.87	1320.93	1063.37	3492.46	202.372	7397.32	8790.79	1085.62	177.181	2273.15	956.904	28125.6	7608.84	8055.5	16078.4	2515	6880.14	3616.8	8917.38	4288.98	302.638	9601.17	811.382	152.053	1296.2	12972.6
Term control	21	D24M	5159.12	264.211	348.581	1593.44	271.205	2881.2	1507.53	3359.9	11875.1	4566.57	31973.1	8613.46	11643.7	2167.07	21696.6	346.373	2143.92	6402.99	2294.02	115.017	207.453	596.612	559.715	608.58	2040.71	322.929	5016.1	6871.34	2848.91	287.135	1780.79	780.775	28140.1	6228.07	8150.91	20133.8	1572.16	11870.5	3935	7769.61	4140.33	254.066	11966	140.075	133.033	1453.86	10831.5
Term control	22	D25M	4994.51	1766.96	820.584	14126.9	808.744	647.713	5068.57	3852.08	19998.4	4792.21	33634.4	3610.85	21147.5	565.168	16385	2647.65	3071.28	8486.19	1088.78	2.62625	500.956	675.118	1500.25	348.638	2091.12	158.171	6168.62	6612.4	4426.36	148.569	781.361	4217.23	22066.3	5153.89	10597.6	28052.6	5444.32	9386.57	6894.64	14628.9	6111.44	510.192	6891.21	266.766	205.118	672.417	13946.6
Term control	23	D26M	5780.48	4248.55	2098.62	13061.4	803.322	784.126	5040.04	10068.1	18943.7	5253.38	26199.8	3339.99	19922.3	166.624	12863.4	4797.18	3747.59	13777.9	252.594	77.2694	778.132	1312.17	1807.48	227.744	2237.46	490.492	4577.3	7654.88	4351.5	163.179	1148.18	6279.75	17942.8	6010.44	4628.14	32555.3	9109.08	12311.9	7637.1	10255.7	3186.01	8849.08	8514.37	151.952	214.353	4965.65	25933.9
Term control	24	D27M	6004.47	1362.51	1457.58	14125.7	1390.86	1096.95	4136.82	5364.07	14862.3	10706.3	35544.2	2884.85	19669	396.421	13789.9	3609.86	6455.95	11786.4	665.077	3.27358	859.192	763.639	586.341	30.6324	4933.88	608.182	962.212	4254.76	4580.81	582.829	5366.54	3454.28	19025.6	7245.9	10430.9	26581	6450	11196.7	5897.42	11777.2	4777.7	626.218	12577.9	622.799	205.039	1654.93	14572.5
Term control	25	D28M	5283.01	211.912	512.371	18909.9	835.727	894.81	6061.13	9372.24	17832.5	3125.54	26619.1	3363.21	17521.3	1561.31	18846.1	1906.73	1831.86	16209.8	268.452	47.8885	327.153	732.197	783.589	3859.35	2935.08	522.259	1553.69	8217.16	4124.62	429.472	3285.01	1842.09	22471.6	7602.55	11647.4	29234.5	2666.95	10365.2	4236.31	9327.85	3855.15	2.92576	9192.11	2.92576	129.734	1348.1	8639.63
Term control	26	D29M	4193.23	5971.37	2211.71	14176	580.465	799.298	4002.19	8942.3	16057.1	7470.66	28183.2	3741.6	16795.9	1529.5	11390.8	4247.58	8171.91	10736.5	1695.08	154.484	1931.88	664.102	624.343	865.87	1567.65	392.037	5474.67	10048.4	2807.4	237.823	857.743	744.817	18212.1	2307.49	6494.64	15563.5	6347.63	6645.81	2904.23	6383.76	3908.93	2.64189	11774.4	9.4476	31.1148	1946.07	11579.9
Term control	27	D30M	6114.75	568.81	1410.48	13211.9	557.861	1091.15	3039.9	6966.79	15173.2	8234.96	27746.5	2033.08	15946.8	1451.16	14799.9	1950.99	5745.17	16084.1	2391.64	212.273	1048.18	815.062	520.629	378.102	2530.39	176.796	3734.93	6101.46	4398.42	239.675	2079.22	596.183	17987.5	3082.87	3616.94	16572.3	1198.73	7346.42	2065.83	4844.31	4992.69	1025.79	9974.51	231.584	73.5448	923.096	10267.7
Term control	28	D31M	4994.49	1766.95	820.581	14126.8	808.93	647.69	5068.68	8518.02	16829.9	6190.25	32249.8	2863.76	1508.63	4304.8	12786.2	5846.14	4216	11796.7	1900.6	477.971	764.968	602.619	564.504	608.376	2043.76	327.798	5008.2	6866.54	2854.18	283.306	1776.46	935.408	28347.8	1431.68	5767.9	16872.1	2044.46	2851.6	3285.83	9862.18	3801.32	3.17851	8640.22	111.612	95.0835	2253.62	8168.4
Term control	29	D36M	6004.47	1362.51	1457.58	14125.7	1390.86	1096.95	4136.82	8793.21	13182.7	7184.09	28435.3	2866.96	9946.38	5174.99	16141.1	1628.47	2558.23	10802.1	3532.01	370.072	483.316	529.003	1032.14	1811.06	2943.78	268.527	11170.7	7967.49	765.004	151.188	3078.37	415.019	38517.5	5116.63	9848.3	15651.8	467.134	6922.75	2994.66	8206.68	4415.81	3483.16	9769.23	1.20651	174.949	435.555	13769.2
mild TPE	1	27M	384.482	187.727	286.517	1782.43	335.89	5312.05	2347.8	9282.57	10284.6	10439.2	24032.9	9807.81	9449.37	5940.51	22840.4	991.953	1948.71	10158.1	1846.75	359.946	311.418	1151.84	331.89	165.051	1638.83	798.472	6148.98	9672.56	4694.21	366.312	1410.66	2928.24	19589	12619.6	12246.8	14622.3	1460.04	7438.02	3138.99	5189.9	8591.45	548.885	10647.1	454.387	445.309	1140.36	1350.17
mild TPE	2	42M	21715.5	1544.52	0	10000.3	5060.7	7933.84	5980.99	8578.19	7582.32	6787.55	25254.6	6420	15743.6	1435.38	15967.7	1883.01	3643.06	14501	1608.74	54.0718	223.988	420.187	359.872	75.603	905.019	230.521	10794.8	11566.2	5661.76	356.484	476.1	2366.3	33171.4	17584.3	5583.4	14459.7	1156.77	8637.46	2618.3	4475.65	5833.04	2662.63	10948.6	1416.61	639.694	528.414	3352.36
mild TPE	3	82M	5709.22	1074.07	927.863	7739.58	3008.75	4044.11	1051.12	2225.51	14016.3	4824.75	33421	1285.24	20866.4	782.381	12376	6121.66	6245.06	11532.2	1840.23	523.025	1315.47	2212.31	1377.14	1693.19	5150.6	561.77	3622.51	6934.02	320.578	377.27	3990.98	2771.48	26404.6	10477.6	4028.65	7032.54	4287.74	1231.9	10947.4	14947.1	4663.23	1126.55	47042.5	1.20036	152.249	676.054	2028.82
mild TPE	4	91M	3104.98	619.174	390.484	1640.65	402.003	2392.78	1708.85	3759.23	13028.7	6781.17	37033.3	9681.08	10527.9	3390.09	10027.3	1948.97	5015.5	6158.52	2814.94	394.076	739.072	1335.11	639.529	2973.27	857.127	231.735	9370.66	5635.12	4678.89	236.702	1784.26	1860.51	17444.8	6124.27	3883.19	13060.2	2922.24	10577.2	8840.13	7856.2	11739.2	1532.25	8344.73	79.3353	434.307	4473.48	2091.98
mild TPE	5	94M	825.182	2451.01	991.024	1626.45	390.929	3800.21	1678.84	5675.13	14534.9	7118.89	37774.4	4.85999	17467.3	293.436	9004.5	4231.71	6174.72	12989.1	827.07	163.906	780.365	2251.93	402.227	1409.29	1387.02	269.023	12848.4	7657.29	1631.26	298.998	1188.76	5336.72	9826.46	1164.11	6561.57	12297.1	2366.8	5297.35	9568.53	9969.02	4540.19	9574.85	14178.8	99.2479	4858.81	244.847	3113.71
mild TPE	6	127M	5672.02	486.235	296.517	1350.37	173.383	905.592	1284.2	6607.95	15696.2	6207.01	30337.1	1715.55	13718.6	2961.39	14682.7	2671.94	2761.37	12216.1	3387.46	702.684	640.136	1290.8	640.965	217.938	304.342	273.859	1999.29	4881.66	5590.25	249.342	422.68	1218.04	22002.1	4611.16	6301.45	19185.6	799.556	7491.04	8149.33	8305.85	6362.97	1313.89	7912.89	539.334	264.045	824.856	12137.6
mild TPE	7	147M	1481.84	205.261	3483.6	477.021	108.945	1771.83	775.522	18477.1	10673	9239.63	25636.5	7654.53	15445.2	959.242	13850.8	181.956	1078.09	5140.91	1852.72	578.972	666.913	2211.65	1377.49	1694.45	5153.92	559.834	3624.07	6932	321.964	377.708	3990.16	2920.92	19589.3	12614.5	12246.9	14623.9	1465.58	7441.33	3141.24	5193.85	6165.15	4476.75	12130.2	146.539	244.459	1942.89	5940.33
mild TPE	8	77M	5702.24	843.013	1376.56	9529.81	2747.93	3213.27	1837.86	5203.12	15171.5	9179.8	36679.3	3192.34	17244.9	3034.21	12187.9	4667.87	6140.2	6619.5	869.341	986.574	1440.98	2046.46	94.2227	3689.02	676.292	161.466	7216.02	7048.5	3790.51	163.005	875.603	1362.9	20872.3	7669.58	3947	8378.11	3541.89	6015.06	6962.4	16950.7	9122.38	2287.98	7479.19	98.694	328.186	1235.89	16346.8
mild TPE	9	86M	5303.19	1402.91	1703.19	6489.5	1640.09	6497.73	1174.3	4507.99	13317.2	7622.18	33199.8	1935	17852.9	2041.41	12653.7	6909.64	6158.51	6496.64	2207.38	1090.83	1331.86	1633.04	73.5914	3231.27	1461.56	265.885	7236.2	7898.55	3764.3	53.2932	2293.74	1345.35	13411.1	7489.56	6098.01	8289.39	3026.95	6926.49	9331.62	17496.6	3142.47	7153.18	15357.5	891.55	235.427	3001.85	19209.6
sTPE no adverse	1	6M	4067.48	6744.88	615.758	9155.95	344.866	1785.9	575.106	4198.15	15885.2	5174.69	24722.7	1899.15	9162.56	778.195	10728.7	2947.91	7299.34	13595.8	679.621	5.34752	2266.75	3780.13	924.916	84.3114	1323.15	475.98	8074.41	5752.51	3459.52	357.439	1573.68	6050.28	13816.5	3800.41	5087.96	23039	9041.8	6783.74	4359.18	10809.3	6247.87	15168	7526.38	696.411	674.443	181.406	702.878
sTPE no adverse	2	10M	1283.58	77.6629	0	2913.05	742.006	1986.78	4087.76	7058.79	16597	3928.54	32951.1	1485.73	15396.6	5610.53	14267.6	845.409	4201.86	14461.7	809.671	378.584	114.921	1425.63	229.823	797.458	2612.35	711.53	4510.93	7727.18	9341.51	571.003	2267.54	1287.65	21698.6	9984.54	11813.4	14884.8	2691.65	5853.71	2571.29	8914.09	2694.98	8831.69	9450.12	2109.87	360.421	2362.55	387.335
sTPE no adverse	3	21M	4871.86	1818.91	1033.6	2705.93	467.633	4209.59	701.922	4226.23	13841.9	5489.04	26717.5	1025.72	18310.5	2240.6	10219.8	5301.42	10479.9	16194.7	2119.27	508.463	648.18	1762.86	475.753	72.8241	2142.48	639.906	8577.93	6885.94	9601.8	373.1	1896.9	2080.87	23346	9665.85	8642.14	16701.1	4936.66	6369.44	3693.59	8962.26	8057.72	2991.21	18770.1	155.429	970.403	1314.23	1657.5
sTPE no adverse	4	24M	5266.78	1637.5	754.241	2657.42	465.691	1958.03	524.362	5677.68	12905	7687.62	28068.5	4440.07	16940.8	1517.19	17068.1	4325.88	9556.7	12603.9	3113.48	716.305	694.534	1196.51	877.697	484.511	910.932	662.397	4665.48	6501.56	7314.03	566.252	1721.17	3109.69	17309.2	11092.1	9589.92	18134.6	4677.64	7992.81	4374.63	10698.1	6552.42	1575.76	16741	450.584	1705.96	1134.76	3686.1
sTPE no adverse	5	26M	1058.62	640.751	410.136	2103.82	398.46	3566.86	1698.99	2656.97	16059	10452	33989.7	6490.15	13626.9	1006.61	19930.5	1523.55	5024.71	14023.5	1762.95	449.285	621.81	1708.04	556.989	421.346	1656.42	688.768	6297.73	7487.83	3822.43	408.603	1716.83	2334.02	19597.3	10158.4	13558.5	19177.9	1764.53	8131.36	5120.13	7001.59	6869.25	871.247	10896.5	172.668	1107.79	2410.06	1683.24
sTPE no adverse	6	29M	774.642	622.375	133.594	2290.7	465.618	2464.25	1745.36	8372.29	12379	7193.86	26571.7	6628.74	11877.7	3743.28	19641.1	871.087	3013.03	11680.5	2384.77	793.037	331.919	1500.92	681.794	46.2826	3474.62	907.841	3698.73	6089.3	7207.84	486.675	3054.25	3957.58	16736.5	10786.4	9777.04	17632.4	2443.45	8047.58	4397.93	8915.79	5510.9	907.291	14910.4	583.182	111.98	753.896	6532.18
sTPE no adverse	7	31M	3271.75	45.8621	99.6563	186.666	0	2444.91	1015.03	4831.92	13385	9187	34045.9	2324.47	12627.2	1711.61	12998.9	367.688	2891.3	11619.1	2102.03	97.1393	297.922	1545.64	593.632	241.879	1990.75	582.988	6439.57	6173.45	8900.76	634.342	2464.3	1631.52	22017.4	10697.6	9072.49	15718	5034	11104.1	5460.07	12039.4	7557.11	665.656	9085.14	166.18	542.107	1385.99	2949.68
sTPE no adverse	8	32M	317.617	128.552	372.538	2854.68	1826.88	4578.02	1763.64	3848.59	11699.8	6721.44	30572.9	5600.09	15769.8	2306.21	19910.1	2100.86	5789.45	10596.3	2470.76	543.121	339.954	2140.51	430.12	175.547	2033.62	507.147	8244.57	6537.51	8052.62	344.235	873.988	4403.13	24645	12489	6305.47	17977	3660.45	9350.09	4909.02	9911.41	10027.1	322.185	6182.07	1.52619	408.42	738.421	4773.22
sTPE no adverse	9	52M	6813.57	1411.95	466.82	1968.66	613.198	2014.6	993.225	7294.02	11888.5	9142.2	19546.8	3235.31	13332.4	816.859	13367.2	4644.65	5976.06	13948.2	4730.51	474.198	1096.24	3900.48	59.2171	923.801	1148.46	233.336	9534.59	7853.52	3574.46	271.972	1239.23	5441.05	17502.2	6928.46	8711.55	14984.5	3004.27	8027.58	2705.83	9171.94	9384.95	5905.58	8142.34	1267.08	1924.13	1118.6	7391.06
sTPE no adverse	10	72M	4114.3	1183.17	1847.24	5772.08	1340.44	4611.63	1504.67	9950.63	12777.9	8604	26344.6	3868.98	11083.3	3172.53	12040.6	2554.11	4391.24	11599.7	166.095	1412.36	1972.23	1969.84	1111.25	2210.9	2073.62	460.024	4564.76	7210.38	2339.23	298.041	1513.57	2270.16	24655.4	7088.11	11190.3	6954.51	2795.9	6071.94	10041.6	7409.1	13025.3	46.0106	12530.7	155.96	242.775	1475.01	8701.28
sTPE no adverse	11	83M	2759.83	1169.01	570.176	3799.74	407.845	3947.23	1606.96	4853.78	13376.2	9179.5	34109.3	2322.28	12616.4	1709.81	12987.8	367.287	2888.63	11609.1	2100.53	96.7995	297.603	2548.94	686.021	1189.52	2272.48	503.333	7480.42	8273.55	3928.04	417.64	1933.74	3144.39	22850.4	8591.79	5217.58	17789.2	2606.02	2610.5	8134.72	11414.2	5499.09	3306.55	12424.1	979.421	493.905	1678.22	4969.31
sTPE no adverse	12	84M	2822.82	1429.17	674.087	4396.13	356.784	4133.55	2029.34	4631.27	14728.7	6945.01	28466	1081.21	18046.4	492.346	11130.9	1187.44	3463.98	12438.8	1245.55	105.33	544.122	2187.59	366.279	1419.74	1635.88	478.606	9775.07	6149.16	1742.29	341.926	886.603	2767.67	21067.8	7644.83	9302.89	10390.3	1675.35	7097.4	7319.09	6642.58	8215.19	5124.96	11727.1	1.23692	664.412	2837.91	2792.77
sTPE no adverse	13	89M	5990.18	417.245	1130.78	1521.68	1173.94	6276.92	1219.71	5743.5	14892.8	12423.7	32155	3151.76	17884.6	1748.03	9665.11	1640.73	4041.81	8756.04	2532.85	1089.38	651.272	3181.67	1148.72	1544.11	1691.91	488.887	7050.99	7701.66	4550.96	597.015	1355.44	3137.49	22743.5	2427.28	5828	13238.1	1313.84	2762.66	8474.14	12899.2	5779.11	8102.96	7232.43	776.818	1070.96	1061.62	10257.1
sTPE no adverse	14	90M	5053.95	788.457	708.956	2027.29	823.443	3947.45	1372.06	7365.11	15365.5	10334.4	24048.2	3395.52	14735.8	4088.79	13328.9	4010.04	4571.02	8151.47	4920.77	1259.96	865.071	2963.9	336.485	687.465	1334.59	139.428	12562	7830.04	3681.05	216.163	2146.63	5755.29	11042.5	4134.65	8928.92	17045.2	1846.91	3471.43	11966.6	10294.1	8981.1	9089.6	9325.09	781.156	1051.33	1888.04	3766.02
sTPE no adverse	15	97M	8205.39	872.975	1370.04	1945.02	1789.42	5853.74	2189.75	5725.7	18135.5	2140.76	23847.2	2087.89	11335.8	1254.75	6992.49	1457.53	9901.08	13475.7	624.525	486.77	1347.51	3780.71	923.319	84.6326	1321.65	473.677	8074.77	5751.42	3461.23	356.013	1575.25	6043.16	13819.7	3806.54	5095.99	23036.4	9040.6	6790.15	4362.69	10810.7	3819.37	4362.82	4801.93	645.46	6243.32	655.518	13887.9
sTPE no adverse	16	124M	7677.81	493.543	182.993	3660.55	488.851	2131.3	2099.82	8731.89	15054.9	3870.96	28531.9	3452.38	16181.7	1987.44	16192.3	3892.16	4818.5	15208.4	2692.46	223.613	1483.17	1896.5	411.709	3253.5	750.601	4.83861	420.345	9401.96	20291.6	988.751	1948.6	163.031	27211.9	6310.82	9300.86	18481.4	13.9672	7100.21	3737.41	15989.4	4276.49	1373.55	14992	860.164	515.343	807.092	17111.8
sTPE with adverse	1	23M	4107.62	450.655	367.532	1123.22	368.061	3846.44	933.909	7943.6	12225.1	9534.12	27700.8	11297.2	10535.7	5190.48	16972.8	1951.67	4565.18	11583.5	1668.45	789.022	637.521	2487.07	835.97	1173.18	2381.03	629.484	3523.06	3610.47	8040.87	622.752	3029.76	2841.48	19494.3	10235.6	14946.1	17634.7	3686.88	9028.63	4317.28	8793.74	5978.77	4818.07	19488.2	486.067	909.072	1421.06	5710.05
sTPE with adverse	2	51M	3226.59	365.464	462.371	797.851	417.401	2510.09	612.787	3575.7	12759.5	3122.05	18360.3	2198.64	23499.5	618.841	14163.9	3963.75	7565.25	14283.1	487.096	470.643	1523.82	2532.6	625.863	550.58	1913.35	290.929	8602.46	4050.96	6120.39	562.139	2899.15	5098.89	19428.3	11329.2	8128.36	17198.9	3833.66	4580.75	3184.96	16357.5	9764.75	6127.35	6292.99	334.518	433.134	720.857	7677.85
sTPE with adverse	3	74M	2565.91	2108.78	3294.02	5377.93	1432.58	5787.7	1910.02	21081.3	23142.7	9749.71	28710.2	547.907	3621.35	5108.43	4933.69	3380.73	4909.71	7241.2	602.908	542.871	2209.11	3682.62	257.123	52.2446	1386.72	89.4321	10373	9043.38	334.162	31.9295	466.88	1875.55	24768	13381.6	8799.77	3630.82	1530.87	1871.61	15714.8	10766.7	18775	6287.45	14576	1.39696	20.9446	537.417	1.39696
sTPE with adverse	4	81M	5420.28	3816.48	1317.75	5324.45	2054.22	3758.86	1242.7	2315.56	15095.3	9254.25	31772	1020.13	20895.9	1035.42	10154.8	5033.36	5938.4	9633.6	2518.84	570.332	531.077	2850	370.744	2155.64	1234.05	369.287	8738.63	11312.1	3247.55	159.066	1414.72	4261.24	19903.2	6196.99	10602.9	9330.22	4300.54	7497.78	7724.78	13251.6	7955.03	6562.52	16415.3	599.102	443.634	2360.53	7371.44
sTPE with adverse	5	156M	3426.94	1349.53	371.563	14251.8	1393.71	4187.37	421.194	5599.86	18802.4	2353.92	25232.2	3606.59	17892.1	2481.34	20858.9	1672.43	3887.63	15378.3	475.519	32.0185	1687.34	2359.65	1454.37	487.869	3077.19	671.146	7565.54	14404.1	7134.23	1328.76	2259.51	2441.69	18001.4	263.002	10758.6	11199.1	2624.81	3966.14	1801.8	8460.39	2128.29	3882.01	10329.5	3916.94	675.522	457.162	14438.8
[truncated: 17 more columns]
